# Supplementary material for: Preparation and Characterization of Pickering Emulsions with Modified Okara Insoluble Dietary Fiber
Source: Foods. 2021 Dec 3;10(12):2982. doi: 10.3390/foods10122982 (PMC8700857; doi:10.3390/foods10122982)
Supplement: Supplementary file 1 [file foods-10-02982-s001.zip]

Archive with 1 entries (1 files):
- foods-1448123-supplementary.pdf
